# Supplementary material for: Integrating complementary approaches reveals antigen-reactive CD4+ T cell states after SARS-CoV-2 vaccination
Source: iScience. 2026 Jun 4;29(6):116175. doi: 10.1016/j.isci.2026.116175 (PMC13265900; doi:10.1016/j.isci.2026.116175)
Supplement: Table S9. Overview of functionally characterized reactive TCRs [file mmc3.xlsx]

## Sheet: Table S9
Table S9: Overview of functionally characterized reactive TCRs
		alpha				beta
TCR clone	Donor	V-segment	J-segment	CDR3_Nucleotide	CDR3_Amino acid	V-segment	J-segment	CDR3_Nucleotide	CDR3-Amino acid	Successfull re-expression	Validated specificity	Reactivity to SARS-CoV-2 spike subpool
17690	A5	TRAV2	TRAJ42	TGTGCTGTGGAGGATCGAGGAGGAAGCCAAGGAAATCTCATCTTT	CAVEDRGGSQGNLIF	TRBV7-3	TRBJ2-1	TGTGCCAGCAGCCCCCTAGCGGGCCTATTCAATGAGCAGTTCTTC	CASSPLAGLFNEQFF	yes	no	not applicable
41800	A5	TRAV2	TRAJ37	TGTGCTGTGGAGAGTGGCTCTAGCAACACAGGCAAACTAATCTTT	CAVESGSSNTGKLIF	TRBV28	TRBJ1-5	TGTGCCAGCAGTTTATTGGCAGGTAGTACGCCCCAGCATTTT	CASSLLAGSTPQHF	yes	yes	subpool 1
49723	A5	TRAV17	TRAJ24	TGTGCTACGAGGAGAACTGACAGCTGGGGGAAATTGCAGTTT	CATRRTDSWGKLQF	TRBV7-2	TRBJ2-7	TGTGCCAGCAGCGGTCCCCCAGAAGAGCAGTACTTC	CASSGPPEEQYF	yes	yes	subpool 1
40178	A5	TRAV17	TRAJ37	TGTGCTACGCTTCATGGCTCTAGCAACACAGGCAAACTAATCTTT	CATLHGSSNTGKLIF	TRBV10-2	TRBJ1-5	TGCGCCAGCAGTGAGATCGCAGGGGATCAGCCCCAGCATTTT	CASSEIAGDQPQHF	yes	yes	subpool 1
39618	A5	TRAV17	TRAJ38	TGTGCTTCAGGGGCTGGCAACAACCGTAAGCTGATTTGG	CASGAGNNRKLIW	TRBV20-1	TRBJ1-2	TGCAGTGCTCCGGGGTCAGGGGTTCTATCGAACTATGGCTACACCTTC	CSAPGSGVLSNYGYTF	yes	yes	subpool 2
18600	A5	TRAV17	TRAJ38	TGTGCTACGGTCAATGCTGGCAACAACCGTAAGCTGATTTGG	CATVNAGNNRKLIW	TRBV15	TRBJ2-5	TGTGCCACCAGCCTGTTAGGACAGGGAATCAGTCGAGAGACCCAGTACTTC	CATSLLGQGISRETQYF	yes	yes	subpool 2
45544	A5	TRAV17	TRAJ37	TGTGCTACGTTTGGCTCTGGCAACACAGGCAAACTAATCTTT	CATFGSGNTGKLIF	TRBV7-2	TRBJ1-5	TGTGCCAGCAGCACCCGACAGGGATCAGCTAGCAATCAGCCCCAGCATTTT	CASSTRQGSASNQPQHF	yes	yes	subpool 2
14370 (MAIT)	A5	TRAV1-2	TRAJ12	TGTGCTGTGATGGATAGCAGCTATAAATTGATCTTC	CAVMDSSYKLIF	TRBV6-4	TRBJ2-3	TGTGCCAGCAGTGACTCTAGCGGGAGCACAGATACGCAGTATTTT	CASSDSSGSTDTQYF	yes	no	not applicable
