# Supplementary material for: Integrating complementary approaches reveals antigen-reactive CD4+ T cell states after SARS-CoV-2 vaccination
Source: iScience. 2026 Jun 4;29(6):116175. doi: 10.1016/j.isci.2026.116175 (PMC13265900; doi:10.1016/j.isci.2026.116175)
Supplement: Data S1. Tables S1–S8 [file mmc2.xlsx]

## Sheet: Table S1
Table S1: CoVa-Adapt cohort
			1st vaccination	d0-sample		P10-sample		2nd vaccination		S10-sample		Additional sample		S210-sample		3rd vaccination			T10-sample		Additional sample		T189-sample		Reported breakthrough infection		NCP-Serology	NCP-specific T cells (IFNg ELISpot)
			Date	Date	Days after 1st vaccination	Date	Days after 1st vaccination	Date	Days after 1st vaccination	Date	Days after 2nd vaccination	Date	Days after 2nd vaccination	Date	Days after 2nd vaccination	Date	Days after 2nd vaccination	Comment	Date	Days after 3rd vaccination	Date	Days after 3rd vaccination	Date	Days after 3rd vaccination	Date	Days after T189-sample
Donor ID	Comment	Age at d0
A1		28	2021-03-15	2021-03-15	0	2021-03-25	10	2021-04-06	22	2021-04-16	10					2021-11-17	225		2021-11-26	9			2022-06-07	202	2022-03-17	-82	+	+
A2		44	2021-03-15	2021-03-15	0	2021-03-25	10	2021-04-07	23	2021-04-16	9	2021-06-08	62	2021-11-03	210	2021-11-04	211		2021-11-15	11	2022-03-10	126	2022-05-09	186	2022-05-10	1	-	-
A3		30	2021-03-15	2021-03-15	0	2021-03-25	10	2021-04-08	24	2021-04-19	11	2021-06-15	68	2021-10-26	201	2021-10-27	202
A4		36	2021-03-15	2021-03-15	0	2021-03-25	10	2021-04-07	23	2021-04-16	9	2021-06-15	69	2021-11-02	209	2021-11-22	229		2021-12-02	10	2022-03-10	108	2022-05-30	189	none		-	not tested
A5		51	2021-03-16	2021-03-15	-1	2021-03-26	10	2021-04-07	22	2021-04-16	9	2021-06-15	69	2021-11-03	210	2021-11-11	218		2021-11-22	11	2022-03-10	119	2022-05-19	189	2022-04-22	-27	+	not tested
A6		35	2021-03-15	2021-03-15	0	2021-03-25	10	2021-04-07	23	2021-04-16	9	2021-06-15	69	2021-11-03	210	2021-11-22	229		2021-12-02	10	2022-03-10	108	2022-05-30	189	none		-	not tested
A7		43	2021-03-15	2021-03-15	0	2021-03-25	10	2021-04-07	23	2021-04-16	9			2021-11-03	210	2021-11-22	229		2021-12-02	10			2022-05-30	189	2022-04-20	-40	+	+
A8		50	2021-03-16	2021-03-16	0	2021-03-26	10	2021-04-08	23	2021-04-19	11			2021-11-04	210	2021-11-22	228		2021-12-02	10	2022-03-10	108	2022-05-30	189	none		-	-
A9		57	2021-03-16	2021-03-16	0	2021-03-25	9	2021-04-08	23	2021-04-19	11			2021-11-04	210	2021-11-09	215		2021-11-19	10			2022-05-19	191	2022-03-16	-64	-	-
A10		42	2021-03-16	2021-03-16	0	2021-03-26	10	2021-04-13	28	2021-04-23	10			2021-11-09	210	2021-12-13	244	Moderna vaccine	2021-12-23	10			2022-06-08	177	2022-06-12	4	-	-
A11		23	2021-03-16	2021-03-16	0	2021-03-26	10	2021-04-08	23	2021-04-19	11	2021-06-15	68	2021-10-27	202	2021-11-22	228		2021-12-02	10			2022-04-28	157	2022-02-14	-73	-	not tested
A12		28	2021-03-17	2021-03-17	0	2021-03-26	9	2021-04-09	23	2021-04-19	10			2021-11-05	210	2021-11-29	234		2021-12-09	10			2022-06-03	186	2022-01-28	-126	+	not tested
A13		28	2021-03-17	2021-03-17	0	2021-03-26	9	2021-04-08	22	2021-04-19	11			2021-10-20	195	2021-10-21	196		2021-11-02	12			2022-05-09	200	2022-02-22	-76	+	not tested
A14		56	2021-03-17	2021-03-17	0	2021-03-26	9	2021-04-08	22	2021-04-19	11			2021-11-04	210	2021-11-29	235		2021-12-09	10			2022-06-07	190	none		-	-
A15		29	2021-03-18	2021-03-17	-1	2021-03-29	11	2021-04-09	22	2021-04-19	10	2021-06-15	67	2021-11-05	210	2021-11-22	227		2021-12-02	10	2022-03-10	108	2022-05-30	189	none		-	not tested
A16		48	2021-03-18	2021-03-18	0	2021-03-29	11	2021-04-12	25	2021-04-22	10			2021-11-08	210	2021-11-22	224		2021-12-02	10			2022-05-30	189	2022-06-23	24	-	not tested
A17		25	2021-03-18	2021-03-18	0	2021-03-29	11	2021-04-12	25	2021-04-22	10			2021-11-08	210	2021-11-24	226		2021-12-03	9			2022-06-07	195	none		-	not tested
A18		32	2021-03-18	2021-03-18	0	2021-03-29	11	2021-04-12	25	2021-04-22	10			2021-11-08	210	2021-11-29	231		2021-12-09	10			2022-06-07	190	2022-06-09	2	-	not tested
A19		32	2021-03-18	2021-03-18	0	2021-03-29	11	2021-04-12	25	2021-04-22	10			2021-11-08	210	2021-11-11	213		2021-11-22	11			2022-05-19	189	2022-06-08	20	-	not tested
A20		41	2021-03-19	2021-03-19	0	2021-03-29	10	2021-04-13	25	2021-04-23	10			2021-11-10	211	2021-11-22	223		2021-12-02	10			2022-05-30	189	none		-	-
A21		58	2021-03-19	2021-03-19	0	2021-03-29	10	2021-04-13	25	2021-04-23	10			2021-11-09	210	2021-11-29	230		2021-12-09	10	2022-03-10	101	2022-06-07	190	none		-	-
A22		27	2021-03-22	2021-03-22	0	2021-04-01	10	2021-04-14	23	2021-04-23	9			2021-11-09	209	2021-11-17	217		2021-11-26	9			2022-05-25	189	2022-03-03	-83	+	+
A23	excluded due to SARS-CoV-2 infection
A24		52	2021-03-23	2021-03-23	0	2021-04-01	9	2021-04-15	23	2021-04-26	11			2021-11-09	208	2021-11-29	228		2021-12-09	10			2022-06-07	190	2022-09-19	104	-	not tested
A25		55	2021-03-23	2021-03-23	0	2021-04-01	9	2021-04-15	23	2021-04-26	11			2021-11-10	209	2021-11-29	228		2021-12-09	10			2022-06-07	190	2022-06-13	6	-	not tested
A26		44	2021-03-23	2021-03-23	0	2021-04-01	9	2021-04-15	23	2021-04-26	11			2021-11-10	209	2021-11-29	228		2021-12-09	10			2022-06-13	196	none		-	-
A27		57	2021-03-24	2021-03-24	0	2021-04-06	13	2021-04-16	23	2021-04-26	10
A28		42	2021-03-24	2021-03-24	0	2021-04-01	8	2021-04-15	22	2021-04-26	11			2021-11-10	209	2021-12-01		Moderna vaccine	2021-12-10	9			2022-06-08	189	2022-03-10	-90	equivocal	not tested
A29		52	2021-03-26	2021-03-25	-1	2021-04-06	11	2021-04-20	25	2021-04-30	10	2021-06-15	56	2021-11-16	210	2021-11-22	216		2021-12-02	10			2022-05-30	189	2022-05-03	-27	+	not tested
A30	excluded due to SARS-CoV-2 infection
A31		26	2021-03-30	2021-03-30	0	2021-04-09	10	2021-04-22	23	2021-05-03	11			2021-11-18	210	2021-11-22	214		2021-12-02	10			2022-05-30	189	2022-04-07	-53	+	+

## Sheet: Table S2
Table S2: Overview of donor samples and stainings for Reverse phenotyping scRNAseq experiments
ScRNAseq experiment	Donor	Time point after vaccination	Sorted fraction	MHC-II Dextramers	Additional Citeseq antibodies
1	A4	S10 - stimulated	Single, live, CD19- and CD56-negative, CD8- or CD4-positive, non-naive (defined as CD45RA-positive and CD62L-negative, CD45RA-negative and CD62L-negative, or CD45RA-negative and CD62L-positive) lymphocytes	Not included	Not included
	A4	S10 - unstimulated
	A5	S10 - stimulated
	A5	S10 - unstimulated
2	A4	T10 - stimulated	Single, live, CD19- and CD56-negative, CD8- or CD4-positive, non-naive (defined as CD45RA-positive and CD62L-negative, CD45RA-negative and CD62L-negative, or CD45RA-negative and CD62L-positive) lymphocytes	Not included	Not included
	A4	T10 - unstimulated
	A5	T10 - stimulated
	A5	T10 - unstimulated
3	A4	P10 - stimulated	Single, live, CD19- and CD56-negative, CD8- or CD4-positive, non-naive (defined as CD45RA-positive and CD62L-negative, CD45RA-negative and CD62L-negative, or CD45RA-negative and CD62L-positive) lymphocytes	Not included	Not included
	A4	P10 - unstimulated
	A4	S210 - stimulated
	A4	S210 - unstimulated
	A5	P10 - stimulated
	A5	P10 - unstimulated
	A5	S210 - stimulated
	A5	S210 - unstimulated

## Sheet: Table S3
Table S3: Overview of donor samples and stainings for Dextramer scRNAeq Experiments
Donor	Time point after vaccination	Sorted fraction	MHC-I Dextramers	MHC-II Dextramer	Additional Citeseq antibodies
A4	T10, T108, T189	Single, live, CD19- and CD56-negative, CD4- or CD8-positive, dextramer-positive lymphocytes	A*01/LTD, A*01/YTN; B*07/SPR, B*07/FPQ, B*07/IYK	DPB1*04/TFE	Anti-CD45RA (BioLegend, 304163); Anti-CCR7 (BioLegend, 353251); Anti-CXCR3 (BioLegend, 353251)
A5	T10		A*24/NYN; B*07/SPR, B*07/FPQ, B*07/IYK	DPB1*04/TFE
A8	P10, S10, S210, T10, T108, T189		A*01/LTD, A*01/YTN; B*08/QPY	DPB1*04/TFE
A15	T108		A*01/LTD; A*24/NYN; B*08/QPY	DPB1*04/TFE
A16	P10, S10, S210, T10, T189		A*01/LTD	Not included
A7	T189	Single, live, CD19- and CD56-negative, CD4- or CD8-positive, dextramer-positive lymphocytes + Single, live, CD19- and CD56-negative, total CD4- or CD8-positive lymphocytes	A*01/LTD; A*02/YLQ, A*02/RLQ, A*02/VLN, A*02/KIA; B*08/QPY	DPB1*04/TFE	130 unique cell surface antigens TotalSeq-C Human Universal Cocktail, V1.0 (BioLegend, 399905)
A15	T189		A*01/LTD, A*01/YTN; A*24/NYN; B*08/QPY	DPB1*04/TFE
HIM	189 days after 215 vaccinations (X189)		A*01/LTD; B*08/QPY	DPB1*04/TFE
HIM	Additional sample	Single, live, CD19- and CD56-negative, CD4- or CD8-positive, dextramer-positive lymphocytes	A*01/ATD, A*01/CTE; B*08/FLR, B*08/RAK	Not included	Anti-CD45RA (BioLegend, 304163); Anti-CCR7 (BioLegend, 353251); Anti-CXCR3 (BioLegend, 353251)
A7	Additional sample
A15	Additional sample

## Sheet: Table S4
Table S4: Differential gene expression of Leiden clusters from Reverse phenotyping dataset (CD4 and CD8 T cells, stimulated and unstimulated condition)
Leiden Cluster_0	Leiden Cluster_1	Leiden Cluster_2	Leiden Cluster_3	Leiden Cluster_4	Leiden Cluster_5	Leiden Cluster_6	Leiden Cluster_7	Leiden Cluster_8	Leiden Cluster_9	Leiden Cluster_10	Leiden Cluster_11	Leiden Cluster_12	Leiden Cluster_13	Leiden Cluster_14	Leiden Cluster_15	Leiden Cluster_16	Leiden Cluster_17	Leiden Cluster_18	Leiden Cluster_19	Leiden Cluster_20	Leiden Cluster_21	Leiden Cluster_22	Leiden Cluster_23	Leiden Cluster_24	Leiden Cluster_25	Leiden Cluster_26	Leiden Cluster_27	Leiden Cluster_28	Leiden Cluster_29	Leiden Cluster_30
('RPS3A', 93.3539810180664)	('CCL5', 152.59906005859375)	('CCL5', 148.63302612304688)	('GZMK', 98.95018005371094)	('IL7R', 70.08390045166016)	('RPL10', 88.22817993164062)	('RPL32', 83.91549682617188)	('RPL12', 62.53487014770508)	('FTH1', 74.7525863647461)	('SOD1', 63.47115707397461)	('RPL32', 88.6465072631836)	('LINC01578', 112.74768829345703)	('S100A6', 63.78789520263672)	('EEF1A1', 73.48426818847656)	('FOXP3', 68.69905853271484)	('ALOX5AP', 64.96776580810547)	('CCL5', 80.01231384277344)	('SARAF', 45.32809829711914)	('MT-CO1', 64.03866577148438)	('CISH', 61.508724212646484)	('IRF1', 53.41841506958008)	('B2M', 65.36442565917969)	('RPL37', 49.2572021484375)	('LINC01578', 60.4029426574707)	('IFITM1', 50.71159362792969)	('ZFAS1', 22.573999404907227)	('CCL5', 28.132015228271484)	('HSP90AB1', 23.39628028869629)	('TAGLN2', 17.755672454833984)	('PTPRC', 5.987260341644287)	('RPLP2', 6.62980318069458)
('RPL32', 92.39263153076172)	('NKG7', 123.01602172851562)	('NKG7', 132.12213134765625)	('CST7', 81.72038269042969)	('MT-CO3', 38.86951446533203)	('RPL12', 79.78707885742188)	('STAT1', 78.49640655517578)	('EEF1A1', 62.28287887573242)	('PABPC1', 66.8763198852539)	('RPS26', 58.01557159423828)	('RPL30', 88.33995819091797)	('SFPQ', 104.02597045898438)	('S100A10', 58.7219123840332)	('RPL13A', 68.29047393798828)	('TIGIT', 56.763916015625)	('KLRB1', 60.6951789855957)	('CD8B', 53.690067291259766)	('RPL32', 42.29580307006836)	('HLA-B', 55.86873245239258)	('IL32', 45.817325592041016)	('STAT1', 53.30763244628906)	('HLA-B', 64.41270446777344)	('RPS21', 46.85287857055664)	('HNRNPA2B1', 54.99641036987305)	('LY6E', 44.94413375854492)	('GAS5', 21.48652458190918)	('LSP1', 23.02840232849121)	('EIF4A1', 21.63429832458496)	('MYADM', 15.3021821975708)	('MACF1', 3.364229917526245)	('RPL19', 5.387993812561035)
('RPS13', 86.83177185058594)	('GZMH', 110.23217010498047)	('CST7', 131.8542022705078)	('CD8A', 80.82721710205078)	('CXCR4', 38.80512237548828)	('RPLP0', 79.00305938720703)	('RPS3A', 78.12803649902344)	('PABPC1', 61.6376953125)	('SARAF', 54.47616958618164)	('RPS27L', 56.71528244018555)	('RPL13', 84.79253387451172)	('HNRNPA2B1', 98.91275024414062)	('S100A4', 55.96909713745117)	('RPL39', 67.84139251708984)	('IL2RA', 53.768062591552734)	('CCL5', 57.47303009033203)	('KLRK1', 48.22368621826172)	('FXYD5', 41.76445770263672)	('CCL5', 54.84502029418945)	('LCP2', 43.20752716064453)	('IFITM1', 46.030052185058594)	('HLA-A', 59.35010528564453)	('RPL13A', 46.683773040771484)	('SFPQ', 53.724586486816406)	('MX1', 41.668495178222656)	('RPS27L', 20.94420623779297)	('HLA-A', 22.635417938232422)	('PTMA', 20.50143051147461)	('CRIP1', 14.788026809692383)	('CNOT1', 3.2510781288146973)	('EEF1D', 4.6514081954956055)
('RPS5', 79.44176483154297)	('CST7', 109.88688659667969)	('CD8A', 86.8175277709961)	('CCL5', 70.82621765136719)	('ZFP36L2', 37.17851638793945)	('RPL28', 77.22504425048828)	('RPS13', 76.4935531616211)	('RPL34', 59.24967575073242)	('FXYD5', 51.343170166015625)	('LEPROTL1', 54.0168342590332)	('RPS28', 82.11077117919922)	('PNRC1', 92.45072937011719)	('SH3BGRL3', 51.919437408447266)	('RPL37', 67.5274429321289)	('IL32', 50.85100555419922)	('CEBPD', 53.43022537231445)	('IL7R', 43.133697509765625)	('RPL29', 41.43154525756836)	('MT-CO2', 53.10136032104492)	('MYL12A', 42.68901443481445)	('MALAT1', 39.8192138671875)	('RPS26', 57.08417892456055)	('RPLP2', 46.10120391845703)	('CNBP', 53.701568603515625)	('ISG15', 35.4197883605957)	('EIF1', 20.846582412719727)	('SH3BGRL3', 21.51675796508789)	('BZW1', 20.364849090576172)	('ANXA1', 13.854177474975586)	('LCP1', 3.115569591522217)	('EEF2', 4.078194618225098)
('EEF1B2', 78.53364562988281)	('GZMB', 109.20124053955078)	('GNLY', 86.80590057373047)	('DUSP2', 58.359012603759766)	('MT-CYB', 35.90323257446289)	('RPL18A', 74.6742935180664)	('RPS8', 74.5080795288086)	('RPL39', 58.4020881652832)	('SESN3', 47.41102981567383)	('BTG1', 50.69583511352539)	('RPS21', 81.4131088256836)	('CNBP', 87.05646514892578)	('S100A11', 51.14781951904297)	('FTH1', 67.29588317871094)	('SAMHD1', 50.0169563293457)	('CLIC1', 49.57032012939453)	('CD8A', 39.40040969848633)	('RPS8', 41.36733627319336)	('HLA-A', 52.3623161315918)	('ACTB', 42.47084045410156)	('GBP2', 39.74380111694336)	('UBC', 56.292152404785156)	('RPL37A', 45.906578063964844)	('BTG1', 53.20585632324219)	('IFI6', 34.24543762207031)	('RPLP1', 20.82013511657715)	('CYBA', 21.43189239501953)	('EIF1', 20.307781219482422)	('ADGRE5', 13.774365425109863)	('MYH9', 2.9515178203582764)	('TRIM27', 3.708897829055786)
('RPL30', 78.26461029052734)	('HLA-C', 82.72468566894531)	('FGFBP2', 84.47283172607422)	('CD8B', 56.42958068847656)	('ANXA1', 34.3667106628418)	('EEF1A1', 74.2948989868164)	('RPL30', 72.62632751464844)	('RPL10', 58.11293411254883)	('NR3C1', 41.02985763549805)	('HNRNPA2B1', 50.10385513305664)	('RPS3A', 79.87675476074219)	('BTG1', 84.23805236816406)	('ALOX5AP', 50.923423767089844)	('RPS18', 66.19141387939453)	('CISH', 47.714569091796875)	('CYBA', 49.41078567504883)	('ITGA4', 35.78599166870117)	('RPL11', 41.210853576660156)	('B2M', 52.35752487182617)	('SOCS1', 40.700439453125)	('TMSB10', 38.39297866821289)	('YWHAZ', 51.03078842163086)	('RPL39', 45.260528564453125)	('PNRC1', 52.82322692871094)	('ISG20', 32.954925537109375)	('RPS19', 20.752897262573242)	('MYL6', 20.36281967163086)	('PKM', 19.942026138305664)	('RGCC', 12.940507888793945)	('IQGAP1', 2.9177067279815674)	('RPS28', 3.470942735671997)
('RPL11', 78.25552368164062)	('FGFBP2', 78.11724853515625)	('GZMH', 84.10429382324219)	('CXCR3', 51.72314453125)	('MT-ND3', 34.280250549316406)	('RPL13', 70.25650787353516)	('RPS23', 69.19232940673828)	('RPL32', 58.03751754760742)	('RPL19', 40.50552749633789)	('SELL', 49.591800689697266)	('RPS15A', 79.51595306396484)	('SRSF3', 79.95539855957031)	('VIM', 50.35287094116211)	('RPL13', 65.97509002685547)	('RTKN2', 42.698524475097656)	('PLP2', 49.179405212402344)	('KLRC4', 32.17164611816406)	('RPS3A', 40.74208450317383)	('MT-ND5', 48.8687858581543)	('ACTG1', 40.177406311035156)	('GIMAP7', 35.4200325012207)	('EMP3', 49.70469284057617)	('RPS29', 44.892242431640625)	('B2M', 51.937992095947266)	('IRF7', 31.746898651123047)	('BAX', 20.6489315032959)	('CD2', 19.949382781982422)	('SFPQ', 19.761241912841797)	('EZR', 12.674962043762207)	('ARHGEF7', 2.870734214782715)	('RPS13', 3.4326071739196777)
('RPL29', 75.6661376953125)	('PRF1', 73.2948226928711)	('CMC1', 79.83477020263672)	('PPP1R14B', 50.537445068359375)	('MT-ND1', 34.12491989135742)	('RPL8', 69.53692626953125)	('RPS5', 68.31204986572266)	('RPS8', 57.385833740234375)	('KLF2', 40.27230453491211)	('SARAF', 48.19548034667969)	('RPS12', 77.982177734375)	('CIRBP', 79.38362121582031)	('ANXA2', 49.431976318359375)	('RPL36', 64.55401611328125)	('IKZF2', 41.05710983276367)	('TRAV1-2', 48.899169921875)	('LYAR', 31.369047164916992)	('RPL13', 40.423587799072266)	('PTPRC', 48.82378005981445)	('PDE4B', 38.661930084228516)	('LTB', 35.074764251708984)	('COX6A1', 48.92546081542969)	('RPS18', 44.14565658569336)	('EIF1', 50.82294845581055)	('OAS1', 30.48736572265625)	('UBC', 20.34136962890625)	('PFN1', 19.491405487060547)	('HSPA8', 19.622182846069336)	('LINC01578', 12.662005424499512)	('SYNE2', 2.843487024307251)	('RPL8', 3.346792221069336)
('RPS23', 74.71846771240234)	('CD8A', 67.05711364746094)	('GZMB', 77.07974243164062)	('CMC1', 50.37996292114258)	('KLRB1', 33.759307861328125)	('RPLP1', 68.53155517578125)	('RPL11', 67.85649108886719)	('RPL3', 56.657020568847656)	('CCR4', 38.95541000366211)	('NOL7', 47.73086166381836)	('RPS8', 77.72203826904297)	('RSRC2', 79.02315521240234)	('ACTB', 46.65516662597656)	('RPL34', 64.3486557006836)	('TMSB10', 40.29630661010742)	('SH2D2A', 48.28852844238281)	('CLDND1', 29.464405059814453)	('RPL19', 39.964359283447266)	('TMSB4X', 48.781578063964844)	('CLIC1', 38.07054138183594)	('GBP1', 34.69181442260742)	('TMSB4X', 48.8645133972168)	('RPL13', 43.74642562866211)	('HLA-B', 49.36767578125)	('EIF2AK2', 30.265094757080078)	('RPLP2', 19.978500366210938)	('CORO1A', 19.19040870666504)	('GAPDH', 19.33162498474121)	('SFPQ', 11.868239402770996)	('PTBP3', 2.8316152095794678)	('NOP53', 3.316533327102661)
('RPS8', 71.4022445678711)	('ZEB2', 62.67524337768555)	('ZEB2', 70.5882568359375)	('GZMM', 50.29803466796875)	('AUTS2', 33.156227111816406)	('RPS4X', 68.37030029296875)	('EEF1B2', 66.41436004638672)	('CISH', 55.57573699951172)	('EEF1A1', 38.85208511352539)	('TMSB10', 47.55628204345703)	('RPL37', 76.96458435058594)	('STK17A', 78.10041809082031)	('CD52', 45.32938003540039)	('RPL3', 64.22980499267578)	('BCL2', 40.155826568603516)	('GYG1', 48.23513412475586)	('NELL2', 29.40801429748535)	('PASK', 39.83353042602539)	('MT-CYB', 48.74043273925781)	('PTGER2', 37.569759368896484)	('LDHB', 33.8367919921875)	('MYL6', 48.42919158935547)	('EEF1A1', 43.37535858154297)	('DDX5', 48.259002685546875)	('OAS2', 29.10929298400879)	('MRPS6', 19.448457717895508)	('CST7', 19.181381225585938)	('ENO1', 19.031829833984375)	('CD44', 11.751399993896484)	('TLN1', 2.803229331970215)	('PABPC1', 2.983930826187134)
('RPS14', 68.91795349121094)	('GZMA', 60.211307525634766)	('CTSW', 69.63633728027344)	('ITM2C', 48.15827941894531)	('LYAR', 31.932201385498047)	('RPS18', 66.90779876708984)	('IRF1', 66.06389617919922)	('RPL28', 54.944889068603516)	('RPL10', 36.96177291870117)	('SNRPG', 45.68733596801758)	('RPS13', 76.85015869140625)	('HNRNPH3', 77.79924774169922)	('TMSB4X', 44.49886703491211)	('RPL37A', 64.0526351928711)	('CMTM6', 38.018150329589844)	('JAML', 47.706817626953125)	('ITGAE', 26.936098098754883)	('RPL18A', 39.48576736450195)	('MT-CO3', 48.39168930053711)	('S100A11', 36.75921630859375)	('PIM2', 33.14521026611328)	('SH3BGRL3', 48.22153091430664)	('RPL38', 42.86756134033203)	('CALM1', 47.82521438598633)	('STAT1', 28.976903915405273)	('RPLP0', 19.42322540283203)	('HLA-B', 18.813343048095703)	('SRGN', 18.772228240966797)	('DDX5', 11.681560516357422)	('PRPF8', 2.7957308292388916)	('C12orf57', 2.948899984359741)
('RPS15A', 68.70685577392578)	('APOBEC3G', 58.73234176635742)	('KLRC2', 68.8003921508789)	('METRNL', 47.981510162353516)	('CYBA', 29.027902603149414)	('RPL3', 66.8251953125)	('RPS15A', 65.89044952392578)	('RPS12', 54.74364471435547)	('RPS4X', 34.95611572265625)	('EMP3', 45.54256057739258)	('RPS23', 75.2246322631836)	('RELB', 76.63865661621094)	('CYBA', 44.09762191772461)	('RPS21', 63.99213790893555)	('CYLD', 37.50953674316406)	('S100A6', 47.11733627319336)	('JAML', 26.326303482055664)	('TPT1', 39.31136703491211)	('CYBA', 48.11022186279297)	('PIM1', 34.9836311340332)	('GBP4', 32.8783073425293)	('EIF1', 47.56601333618164)	('RPS27', 42.38444137573242)	('H3F3B', 47.10811996459961)	('EPSTI1', 28.590232849121094)	('PPIA', 18.76252555847168)	('CD3D', 18.527292251586914)	('RAN', 18.204219818115234)	('AHNAK', 11.668089866638184)	('ATF7IP', 2.7916765213012695)	('MAT2B', 2.8214991092681885)
('RPL5', 65.29722595214844)	('EFHD2', 58.460426330566406)	('GZMA', 66.4463119506836)	('EOMES', 45.102298736572266)	('MT-ND2', 28.45172882080078)	('RPL6', 64.38866424560547)	('RPS28', 65.3082046508789)	('RPL18A', 54.13310623168945)	('RPL12', 34.890960693359375)	('COX6A1', 44.01563262939453)	('RPL35A', 75.1488265991211)	('SRSF2', 74.76164245605469)	('CRIP1', 42.89837646484375)	('RPL28', 63.8536262512207)	('ISG20', 36.38046646118164)	('SRGN', 43.35761642456055)	('LGALS3', 26.126096725463867)	('RPS18', 38.7615852355957)	('HLA-C', 47.83867645263672)	('BHLHE40', 34.843994140625)	('RPS13', 32.34446716308594)	('ELOB', 47.36518096923828)	('RPS28', 41.4536018371582)	('HLA-A', 46.46653747558594)	('TRIM22', 27.9019775390625)	('ISCU', 18.345544815063477)	('CD52', 18.377107620239258)	('RPS26', 17.870908737182617)	('KLF6', 11.598094940185547)	('KMT2C', 2.737396240234375)	('PSME1', 2.581651210784912)
('RPS12', 65.19737243652344)	('KLRD1', 57.83474349975586)	('HLA-DPB1', 65.42333984375)	('HLA-DPA1', 44.1810188293457)	('TNFAIP3', 28.025068283081055)	('RPL26', 63.96211624145508)	('RPL29', 65.08804321289062)	('RPL13', 53.84572219848633)	('RPL3', 34.64015197753906)	('CACYBP', 43.66884994506836)	('RPS14', 74.66514587402344)	('SUB1', 73.62126922607422)	('B2M', 41.89882278442383)	('RPS27', 63.657630920410156)	('PDE4B', 36.28841781616211)	('GAPDH', 42.142051696777344)	('MT-ND4L', 25.876558303833008)	('RPS4X', 38.73750686645508)	('MT-ND4L', 47.77104568481445)	('KLF6', 33.742008209228516)	('B2M', 31.871707916259766)	('CALM1', 46.5587043762207)	('RPL36', 41.43360900878906)	('OAZ1', 45.592369079589844)	('MX2', 27.749408721923828)	('TMA7', 17.881193161010742)	('CD99', 18.33753204345703)	('RBM8A', 17.72913360595703)	('H3F3B', 11.595039367675781)	('PARP14', 2.7163245677948)	('RPS23', 2.546146869659424)
('RPL13', 65.07404327392578)	('C1orf21', 57.51742172241211)	('KLRG1', 65.1612319946289)	('HLA-DPB1', 44.107933044433594)	('LGALS3', 27.66301918029785)	('RACK1', 63.95424270629883)	('RPL12', 64.667236328125)	('RPL8', 53.3363037109375)	('S1PR1', 33.707664489746094)	('BAX', 43.51866912841797)	('RPL39', 74.53678131103516)	('MATR3-1', 73.0794906616211)	('MYL12A', 41.34869384765625)	('RPS28', 61.150150299072266)	('ARL6IP5', 35.636985778808594)	('GZMK', 41.371829986572266)	('HOPX', 25.239578247070312)	('RPS13', 38.51776885986328)	('RPS19', 46.09634017944336)	('ADAM19', 33.56011962890625)	('TAP1', 31.028820037841797)	('PSMA7', 46.30183029174805)	('RPLP1', 40.11894226074219)	('SOD1', 44.5798225402832)	('RPL28', 27.21561050415039)	('POLR2L', 17.75514793395996)	('PTPRCAP', 18.20890235900879)	('ACTB', 17.651832580566406)	('LRRFIP1', 11.443244934082031)	('STAT4', 2.701164960861206)	('RPS2', 2.499593496322632)
('CCR7', 64.94670104980469)	('GNLY', 54.40083694458008)	('PRF1', 64.6068115234375)	('F2R', 41.173805236816406)	('S100A11', 26.1246280670166)	('RPS12', 63.289268493652344)	('RPL35A', 63.38924789428711)	('RPL11', 52.9261589050293)	('RPL11', 33.26168441772461)	('SFPQ', 43.06947708129883)	('RPS2', 73.60985565185547)	('SRSF7', 72.67143249511719)	('EMP3', 41.07411193847656)	('RPL32', 60.92619705200195)	('CTLA4', 35.4633903503418)	('IL7R', 41.2851676940918)	('CLIC3', 24.90225601196289)	('EEF1A1', 38.508644104003906)	('RPS3', 45.70021438598633)	('XBP1', 31.810829162597656)	('RPS8', 30.865360260009766)	('SRGN', 45.65883255004883)	('RPL41', 39.95737838745117)	('MT-ND2', 44.526611328125)	('XAF1', 27.077669143676758)	('ATF4', 17.7437744140625)	('CD74', 18.18893814086914)	('TPI1', 17.247196197509766)	('CD99', 10.975752830505371)	('SP3', 2.6513233184814453)	('RPS20', 2.4821012020111084)
('RPL12', 64.15261840820312)	('NXPH4', 51.841434478759766)	('C1orf21', 64.59416198730469)	('CD81', 41.10417556762695)	('FYN', 26.01140785217285)	('RPL19', 63.062950134277344)	('RPL34', 63.1469612121582)	('RPS4X', 51.9145622253418)	('RPL18A', 32.571876525878906)	('COX5B', 42.70195007324219)	('RPS18', 72.94259643554688)	('H3F3B', 71.89696502685547)	('FXYD5', 40.541107177734375)	('RPL30', 60.56866455078125)	('LINC01943', 34.6926383972168)	('RORA', 40.672874450683594)	('MT-CO2', 24.536331176757812)	('PABPC1', 38.19267654418945)	('RPL28', 43.89484405517578)	('LTB', 31.44784164428711)	('RPS3A', 30.23558807373047)	('H3F3B', 45.26618957519531)	('RPS8', 39.50484085083008)	('SF1', 44.35383987426758)	('IFI44L', 25.246990203857422)	('MT-ND2', 17.266584396362305)	('B2M', 18.088058471679688)	('ILF2', 17.21745491027832)	('TSC22D3', 10.656791687011719)	('IQGAP2', 2.6287379264831543)	('RPL23A', 2.4465417861938477)
('RPS24', 64.00721740722656)	('OASL', 49.23189163208008)	('PLEK', 63.660911560058594)	('GZMA', 40.79317092895508)	('SAMSN1', 23.94736671447754)	('EEF2', 62.86976623535156)	('RPL5', 63.14112854003906)	('RPL37', 51.72750473022461)	('ZFP36L2', 32.46433639526367)	('GAS5', 42.178062438964844)	('RPL11', 72.77420806884766)	('ARRDC2', 71.1992416381836)	('IL32', 40.2873649597168)	('RPL38', 59.987247467041016)	('TMF1', 33.98213195800781)	('PPP1R14B', 40.38920974731445)	('MT-CO3', 24.258426666259766)	('RPL8', 37.87696075439453)	('RPS27A', 43.43651580810547)	('CD69', 30.796772003173828)	('RPLP1', 29.900508880615234)	('SNRPG', 45.05340576171875)	('RPL34', 39.35846710205078)	('CIRBP', 44.316680908203125)	('RNF213', 24.934223175048828)	('RPS12', 17.08228874206543)	('GZMA', 18.040279388427734)	('CHCHD2', 17.092893600463867)	('IDS', 10.476020812988281)	('MT-ATP8', 2.611793279647827)	('RPS5', 2.3622188568115234)
('RPL19', 60.595027923583984)	('C12orf75', 48.40324020385742)	('APOBEC3G', 62.286312103271484)	('SH2D1A', 40.780479431152344)	('S100A10', 23.150602340698242)	('RPS16', 61.95355224609375)	('RPS14', 62.88801193237305)	('RPS18', 51.700157165527344)	('ACTG1', 32.390174865722656)	('NDUFA12', 41.897891998291016)	('RPL34', 72.1545639038086)	('C11orf58', 70.81330108642578)	('ITGB1', 39.88335037231445)	('SARAF', 58.276611328125)	('ARID5B', 32.2848014831543)	('S100A4', 39.88471603393555)	('LINC01871', 23.98537254333496)	('RPS15A', 37.7786750793457)	('SH3BGRL3', 43.13641357421875)	('VIM', 30.03305435180664)	('GIMAP5', 29.6463623046875)	('GAPDH', 44.82122039794922)	('RPS2', 39.31462860107422)	('LEPROTL1', 43.7502555847168)	('ADAR', 24.93304443359375)	('LDHB', 16.55943489074707)	('GAPDH', 18.015432357788086)	('SLC25A5', 16.914709091186523)	('HNRNPA2B1', 10.451325416564941)	('RNF213', 2.5877938270568848)	('RPS8', 2.3470187187194824)
('SELL', 59.77642822265625)	('PLEK', 48.3834342956543)	('APMAP', 61.450748443603516)	('AOAH', 38.85611343383789)	('MT-ATP6', 23.134363174438477)	('PLAAT4', 61.895851135253906)	('RPS12', 62.80780029296875)	('EEF2', 51.47025680541992)	('RPL8', 31.44230842590332)	('NDUFA13', 41.090087890625)	('RPL36', 70.0367431640625)	('NFKBIA', 70.66751861572266)	('PFN1', 39.82072067260742)	('RPL41', 58.216064453125)	('RGS1', 32.10575866699219)	('VIM', 39.8150749206543)	('MT-ND3', 23.973970413208008)	('RPS5', 37.60673141479492)	('PTMA', 42.981414794921875)	('BCL2', 29.510906219482422)	('RPL32', 29.4315185546875)	('NDUFA13', 44.37047576904297)	('RPL27', 38.79130172729492)	('RSRC2', 43.69912338256836)	('SP100', 24.931673049926758)	('KRT10', 16.143054962158203)	('CD8A', 17.99178695678711)	('LDHA', 16.837108612060547)	('GOLGB1', 10.40399169921875)	('STT3B', 2.5676400661468506)	('RPS25', 2.3438174724578857)

## Sheet: Table S5
Table S5: Differential gene expression of Leiden clusters from Reverse phenotyping dataset (CD4 T cells, stimulated and unstimulated condition)
Leiden Cluster_0	Leiden Cluster_1	Leiden Cluster_2	Leiden Cluster_3	Leiden Cluster_4	Leiden Cluster_5	Leiden Cluster_6	Leiden Cluster_7	Leiden Cluster_8	Leiden Cluster_9	Leiden Cluster_10	Leiden Cluster_11	Leiden Cluster_12	Leiden Cluster_13	Leiden Cluster_14
('RPS3A', 104.4245376586914)	('FTH1', 98.44156646728516)	('CCL5', 79.71359252929688)	('RPS26', 78.33240509033203)	('CISH', 63.18141174316406)	('STAT1', 85.49021911621094)	('RPLP1', 48.88180160522461)	('S100A6', 70.92693328857422)	('LINC01578', 118.22613525390625)	('CCL5', 106.42178344726562)	('FOXP3', 57.63391876220703)	('CISH', 52.63267517089844)	('HSP90AB1', 20.629236221313477)	('SNHG12', 12.033119201660156)	('MYADM', 12.244301795959473)
('RPL32', 101.18842315673828)	('PABPC1', 73.55622100830078)	('IL7R', 76.30699920654297)	('RPS27L', 71.46730041503906)	('PDE4B', 52.365169525146484)	('IRF1', 68.80176544189453)	('EEF1A1', 48.02762985229492)	('CYBA', 64.37208557128906)	('SFPQ', 110.46581268310547)	('CST7', 80.52399444580078)	('IL32', 55.35957336425781)	('IL32', 39.9552116394043)	('EIF1', 18.69635772705078)	('TAF1D', 10.837446212768555)	('TAGLN2', 11.73984146118164)
('RPL30', 96.59943389892578)	('EEF1A1', 72.63550567626953)	('CYBA', 67.24552154541016)	('SOD1', 71.1170654296875)	('RPL12', 46.359703063964844)	('RPL32', 65.64849090576172)	('PASK', 46.08631896972656)	('SH3BGRL3', 64.29155731201172)	('HNRNPA2B1', 104.96001434326172)	('NKG7', 67.52946472167969)	('TIGIT', 47.72613525390625)	('LCP2', 36.8505859375)	('EIF4A1', 18.364707946777344)	('SNHG7', 10.734071731567383)	('ANXA1', 11.044206619262695)
('RPS13', 90.8824691772461)	('SESN3', 70.95892333984375)	('LYAR', 51.290279388427734)	('B2M', 71.10092163085938)	('CYLD', 46.32852554321289)	('RPS3A', 65.09107971191406)	('RPL13', 44.67633819580078)	('S100A4', 59.90575408935547)	('PNRC1', 97.23358917236328)	('GZMB', 57.42896270751953)	('IL2RA', 45.57755661010742)	('CLIC1', 35.89107131958008)	('PKM', 18.0264835357666)	('ZFAS1', 10.456966400146484)	('RGCC', 10.667686462402344)
('RPS23', 90.7401351928711)	('RPL3', 63.94038391113281)	('AUTS2', 51.01725387573242)	('HLA-B', 65.81735229492188)	('PABPC1', 40.61748504638672)	('RPS13', 61.85697555541992)	('RPLP2', 44.388851165771484)	('S100A10', 59.85453796386719)	('CNBP', 92.07452392578125)	('GZMH', 56.07356643676758)	('SAMHD1', 42.33319854736328)	('CYBA', 35.07610321044922)	('BZW1', 17.73029899597168)	('EIF1', 10.274137496948242)	('LINC01578', 10.350462913513184)
('EEF1B2', 90.7021255493164)	('RPL10', 60.19053268432617)	('KLRB1', 49.7516975402832)	('EMP3', 65.01030731201172)	('PTGER2', 40.49696350097656)	('RPS8', 61.2310905456543)	('RPS18', 44.2873420715332)	('ALOX5AP', 56.90597152709961)	('BTG1', 92.01383972167969)	('PRF1', 48.71394729614258)	('TMSB10', 40.045860290527344)	('MYL12A', 34.8694953918457)	('SFPQ', 17.694644927978516)	('SLC3A2', 9.362648963928223)	('CRIP1', 10.075959205627441)
('RPS5', 89.61974334716797)	('RPL28', 59.320335388183594)	('CXCR4', 47.28831481933594)	('SNRPG', 60.95855712890625)	('RPS8', 39.856143951416016)	('RPS23', 60.328365325927734)	('TPT1', 43.30696105957031)	('S100A11', 55.97491455078125)	('CIRBP', 83.43132781982422)	('GNLY', 48.487430572509766)	('IKZF2', 37.6154670715332)	('PTGER2', 34.6583137512207)	('PTMA', 17.425765991210938)	('SNHG6', 8.226702690124512)	('CD44', 9.905889511108398)
('RPS14', 87.42539978027344)	('RPL12', 58.68064880371094)	('ANXA1', 45.24382400512695)	('COX6A1', 60.60775375366211)	('AP3M2', 39.8056755065918)	('RPL30', 60.28825759887695)	('RPL28', 43.038604736328125)	('CD52', 53.36235046386719)	('RSRC2', 82.25285339355469)	('GZMA', 46.331825256347656)	('ISG20', 37.14314651489258)	('PDE4B', 34.65755081176758)	('HSPA8', 17.351415634155273)	('SNHG1', 8.151449203491211)	('KLF6', 9.543985366821289)
('RPS15A', 86.67073059082031)	('NR3C1', 55.60682678222656)	('SH2D2A', 44.794334411621094)	('ELOB', 59.48583984375)	('RPL32', 39.64875411987305)	('IFITM1', 59.91707229614258)	('RPS8', 42.81882858276367)	('ANXA2', 53.13947296142578)	('SRSF3', 81.75947570800781)	('FGFBP2', 45.972190856933594)	('CISH', 37.01773452758789)	('SOCS1', 33.78010559082031)	('SRGN', 17.33696746826172)	('CDK2AP2', 7.971138954162598)	('ADGRE5', 9.451412200927734)
('RPS8', 83.20989227294922)	('RPS4X', 54.93124771118164)	('GAPDH', 42.58600616455078)	('BAX', 57.256927490234375)	('RPL34', 39.32724380493164)	('GIMAP7', 58.05101013183594)	('RPS15A', 41.905784606933594)	('VIM', 51.363807678222656)	('STK17A', 81.67649841308594)	('APOBEC3G', 44.28177261352539)	('S100A4', 36.31322479248047)	('KLF6', 33.76835632324219)	('GAPDH', 17.209339141845703)	('CIRBP', 7.946535587310791)	('H3F3B', 9.2996826171875)
('RPS12', 82.97828674316406)	('FXYD5', 54.530517578125)	('MT-CO3', 42.21726608276367)	('NDUFA13', 56.48835754394531)	('RPL39', 38.662689208984375)	('RPS5', 57.16644287109375)	('RPS12', 41.638607025146484)	('ACTB', 50.02252960205078)	('H3F3B', 80.71852111816406)	('C1orf21', 42.93169403076172)	('ANXA2', 35.99237823486328)	('ACTB', 32.34127426147461)	('ACTB', 16.32548713684082)	('SEC11C', 7.581185340881348)	('EZR', 9.292730331420898)
('RPL11', 82.69174194335938)	('RPS9', 53.39936447143555)	('MT-ND1', 41.79762268066406)	('NOL7', 56.40746307373047)	('EEF1A1', 38.65637969970703)	('EEF1B2', 56.85255432128906)	('TCF7', 41.19058609008789)	('TMSB4X', 49.99691390991211)	('HNRNPH3', 80.63336181640625)	('ZEB2', 42.89954376220703)	('RTKN2', 35.55082702636719)	('S100A11', 31.993350982666016)	('ENO1', 16.27349853515625)	('XBP1', 7.426851749420166)	('JUND', 9.063307762145996)
('RPL13', 82.08772277832031)	('SARAF', 52.18562316894531)	('GZMK', 41.208351135253906)	('HLA-A', 56.08113479614258)	('PCED1B-AS1', 38.099666595458984)	('RPS15A', 56.19568634033203)	('RPL18A', 41.18524932861328)	('IL32', 49.01108932495117)	('SUB1', 80.09494018554688)	('HLA-C', 42.82490539550781)	('LINC01943', 33.884193420410156)	('ACTG1', 31.260583877563477)	('RAN', 16.13740348815918)	('HSP90B1', 7.287319183349609)	('SFPQ', 8.749326705932617)
('RPL29', 81.70037841796875)	('RPS18', 50.899234771728516)	('CXCR3', 41.16200256347656)	('TMSB10', 55.18976974487305)	('BCL2', 38.02178192138672)	('RPS28', 55.948143005371094)	('RPL39', 40.92592239379883)	('CLIC1', 48.76517105102539)	('RELB', 79.7620849609375)	('EFHD2', 40.01715850830078)	('CMTM6', 32.74161911010742)	('BHLHE40', 31.149120330810547)	('RBM8A', 15.639813423156738)	('GAS5', 7.282896041870117)	('LRRFIP1', 8.747734069824219)
('RPS24', 81.31147766113281)	('RPL13', 50.88356018066406)	('MT-CYB', 39.998565673828125)	('CALM1', 54.94721984863281)	('RPL37', 37.35698699951172)	('RPS24', 55.906097412109375)	('RPS4X', 40.89661407470703)	('AHNAK', 47.954994201660156)	('SRSF2', 79.7019271850586)	('HLA-DPB1', 39.190574645996094)	('CD74', 32.3874397277832)	('ADAM19', 29.576168060302734)	('RPS26', 15.616317749023438)	('CEBPB', 7.004655838012695)	('AHNAK', 8.662700653076172)
('RPL35A', 76.18927764892578)	('CCR4', 50.546180725097656)	('JAML', 39.31086730957031)	('NDUFA4', 54.80654525756836)	('LINC00861', 36.72992706298828)	('RPS12', 55.40338134765625)	('RPL37', 40.61621856689453)	('CRIP1', 47.77080154418945)	('DDX5', 77.405517578125)	('SAMD3', 38.706661224365234)	('ARL6IP5', 32.32744598388672)	('PIM1', 29.232271194458008)	('ILF2', 15.585443496704102)	('MTHFD2', 6.779159069061279)	('DDX5', 8.34748649597168)
('RPS28', 75.63492584228516)	('PLAAT4', 50.05744552612305)	('S100A11', 38.51118850708008)	('COX5B', 54.35072708129883)	('PIM1', 36.209232330322266)	('RPL29', 54.025352478027344)	('RPS3', 39.88176727294922)	('GAPDH', 47.52784729003906)	('SRSF7', 76.2422866821289)	('PLEK', 37.21971130371094)	('TNFRSF1B', 30.7126407623291)	('MT-CO1', 27.766122817993164)	('CHCHD2', 15.315742492675781)	('AARS', 6.723411560058594)	('RBM8A', 8.301812171936035)
('RPL12', 73.70906066894531)	('ZFP36L2', 49.497928619384766)	('TNFAIP3', 37.767269134521484)	('NDUFA6', 54.31735610961914)	('PCED1B', 36.123687744140625)	('RPL35A', 53.941612243652344)	('RPL30', 38.9990119934082)	('PLP2', 47.50778579711914)	('TERF2IP', 75.56045532226562)	('HLA-DPA1', 36.640830993652344)	('CTLA4', 30.183923721313477)	('MT-CYB', 27.744447708129883)	('DDX21', 15.214038848876953)	('MANF', 6.70866584777832)	('SRSF3', 8.25941276550293)
('RPL5', 71.43877410888672)	('RPL26', 49.32465744018555)	('F2R', 37.209014892578125)	('CALM2', 54.283287048339844)	('RPL36', 35.2731819152832)	('GBP2', 53.94142532348633)	('RPL29', 38.52216339111328)	('ITGB1', 46.72528839111328)	('MATR3-1', 75.24424743652344)	('EOMES', 35.983516693115234)	('CLIC1', 30.062326431274414)	('IL2RB', 27.56582260131836)	('LDHA', 14.969457626342773)	('TMEM258', 6.676110744476318)	('EFHD2', 8.25165843963623)
('RPL10', 69.52037811279297)	('RPL18A', 49.23954772949219)	('DUSP2', 36.367122650146484)	('BTG1', 54.000614166259766)	('RPS28', 35.01991271972656)	('RPL11', 53.92401123046875)	('RPL32', 37.951751708984375)	('MYL12A', 46.51304244995117)	('C11orf58', 74.59113311767578)	('NXPH4', 35.82564926147461)	('BCL2', 29.895349502563477)	('MT-CO3', 26.501096725463867)	('TPI1', 14.815995216369629)	('ARF4', 6.604603290557861)	('BCLAF1', 8.140334129333496)

## Sheet: Table S6
Table S6: Differential gene (top) and protein (bottom) expression of Leiden clusters from Dextramer-Dataset
Leiden Cluster_0	Leiden Cluster_1	Leiden Cluster_2	Leiden Cluster_3	Leiden Cluster_4	Leiden Cluster_5	Leiden Cluster_6
('RPS26', 44.46759796142578)	('FTH1', 43.2083740234375)	('RPS4Y1', 58.97367858886719)	('CCL5', 44.84665298461914)	('LY6E', 31.181854248046875)	('EIF1', 32.238956451416016)	('IL32', 16.541025161743164)
('RPL32', 31.542316436767578)	('ZFP36', 29.791391372680664)	('RPL32', 26.60469627380371)	('CYBA', 33.90635681152344)	('IFITM1', 30.363426208496094)	('NFKBIA', 22.960777282714844)	('FOXP3', 16.437284469604492)
('RPL30', 28.58966636657715)	('GAPDH', 28.987041473388672)	('RPL30', 24.626205444335938)	('GAPDH', 31.545671463012695)	('MX1', 25.913299560546875)	('RELB', 21.98149299621582)	('S100A4', 15.02580738067627)
('RPS24', 26.145788192749023)	('S100A11', 28.675752639770508)	('RPL5', 22.664337158203125)	('CXCR3', 30.823646545410156)	('IFI6', 24.925508499145508)	('UBALD2', 20.068157196044922)	('LGALS3', 13.398947715759277)
('EEF1B2', 22.121959686279297)	('CYBA', 26.21219825744629)	('EEF1B2', 21.67613410949707)	('TGFB1', 26.532445907592773)	('IFI44L', 18.610881805419922)	('CYTIP', 19.827373504638672)	('CD74', 12.642298698425293)
('RPS9', 21.74454116821289)	('ANXA1', 25.631851196289062)	('RPS18', 20.402637481689453)	('HLA-A', 25.906620025634766)	('STAT1', 18.57815170288086)	('BRD2', 19.554250717163086)	('HLA-A', 12.395325660705566)
('CCR7', 20.996667861938477)	('ITGB1', 23.85003662109375)	('RPL10', 18.905065536499023)	('PPP1R14B', 25.588558197021484)	('ISG15', 18.159469604492188)	('SRSF7', 19.27682876586914)	('SH3BGRL3', 12.280813217163086)
('RPL10', 20.471494674682617)	('SRGN', 23.291549682617188)	('SELL', 18.125329971313477)	('S100A11', 24.537446975708008)	('CCR7', 17.945449829101562)	('BCL3', 19.185901641845703)	('TMSB10', 11.90725040435791)
('RPL5', 19.535194396972656)	('SH3BGRL3', 22.677387237548828)	('RPS24', 17.9846248626709)	('TNFAIP3', 24.39057159423828)	('RPL32', 17.59778594970703)	('SNHG12', 19.119287490844727)	('ANXA2', 10.968774795532227)
('CTSL', 18.884145736694336)	('CD99', 22.404254913330078)	('TMSB10', 13.520586967468262)	('ANXA1', 23.76581382751465)	('TRIM22', 17.3710880279541)	('NFKB2', 19.06110382080078)	('ISG20', 10.81783676147461)
('SELL', 16.85907554626465)	('COTL1', 22.190393447875977)	('CCR7', 13.476825714111328)	('APOBEC3G', 23.357885360717773)	('RPL30', 16.98291015625)	('H3F3B', 18.994064331054688)	('S100A6', 10.178349494934082)
('ACTN1', 16.81581687927246)	('S100A6', 22.14076042175293)	('NOG', 13.111921310424805)	('PLP2', 23.29893684387207)	('XAF1', 16.19820213317871)	('ZFAS1', 18.811843872070312)	('UBC', 10.12851333618164)
('LEF1', 16.81146812438965)	('RPS16', 20.931541442871094)	('RPL6', 13.064299583435059)	('VIM', 22.743568420410156)	('IRF7', 15.929952621459961)	('HIF1A', 18.807598114013672)	('HLA-DRB1', 9.987051010131836)
('RPL12', 16.62483787536621)	('TMSB4X', 20.011478424072266)	('TSHZ2', 12.640265464782715)	('CD99', 22.583057403564453)	('SELL', 15.884016990661621)	('STK17A', 18.78705596923828)	('CLIC1', 9.927811622619629)
('SARAF', 16.6024169921875)	('NR3C1', 19.595003128051758)	('RPL12', 12.130349159240723)	('FTH1', 21.969348907470703)	('EEF1B2', 15.096062660217285)	('SRSF3', 18.606782913208008)	('ISG15', 9.252410888671875)
('NOG', 16.177717208862305)	('PABPC1', 19.011524200439453)	('YBX3', 10.57855224609375)	('CD2', 21.800460815429688)	('MX2', 13.3590669631958)	('SFPQ', 18.305278778076172)	('CTLA4', 9.179401397705078)
('RPL3', 14.246603965759277)	('PLP2', 18.26518440246582)	('PRMT2', 9.957444190979004)	('KLF6', 21.645709991455078)	('OAS1', 12.630249977111816)	('YPEL5', 17.58470344543457)	('TNFRSF1B', 9.054545402526855)
('RPS18', 11.959040641784668)	('ALOX5AP', 18.231983184814453)	('LEF1', 9.329523086547852)	('MT-CO1', 21.56597137451172)	('RPS24', 12.534584999084473)	('SNHG1', 17.576431274414062)	('S100A10', 8.902326583862305)
('SNHG7', 11.789969444274902)	('ZFP36L2', 18.014835357666016)	('EIF1AY', 9.21012020111084)	('AUTS2', 21.233110427856445)	('CMPK2', 12.435598373413086)	('LINC01578', 17.559844970703125)	('IL10RA', 8.548163414001465)
('LINC00861', 11.578861236572266)	('AHNAK', 17.946592330932617)	('FTL', 8.92662239074707)	('AHNAK', 20.389480590820312)	('RPL10', 11.581093788146973)	('ATF4', 17.417884826660156)	('CARD16', 8.271044731140137)
Leiden Cluster_0	Leiden Cluster_1	Leiden Cluster_2	Leiden Cluster_3	Leiden Cluster_4	Leiden Cluster_5	Leiden Cluster_6
('Hu.CD45RA', 27.927492141723633)	('Hu.CD95', 36.06764602661133)	('Hu.CD62L', 23.24579620361328)	('Hu.CD18', 25.23297119140625)	('Hu.CD45RA', 16.6466121673584)	('Hu.TCR.AB', 5.510087966918945)	('Hu.CD95', 18.885103225708008)
('Hu.CD62L', 17.650341033935547)	('Hu.CD99', 33.71022415161133)	('Hu.CD7', 15.913991928100586)	('Hu.CD11a', 21.949260711669922)	('Hu.CD62L', 15.559840202331543)	('Hu.CD69', 5.3160858154296875)	('Hu.CD194', 12.642045974731445)
('Hu.CD31', 17.26964569091797)	('Hu.CD82', 31.54585075378418)	('Hu.TCR.AB', 12.967650413513184)	('Hu.CD49d', 21.413835525512695)	('Hu.CD38_HIT2', 11.905681610107422)	('Hu.CD3_UCHT1', 4.641867160797119)	('Hu.CD25', 12.162284851074219)
('Hu.CD38_HIT2', 14.832507133483887)	('HuMs.CD49f', 29.80203628540039)	('Hu.CD3_UCHT1', 11.972476959228516)	('Hu.CD2', 20.194612503051758)	('Hu.TCR.AB', 10.128922462463379)	('Hu.CD27', 3.0268123149871826)	('Hu.TIGIT', 10.705489158630371)
('Hu.CD7', 14.048855781555176)	('Hu.CD29', 27.366811752319336)	('Hu.CD27', 11.731220245361328)	('Hu.CD99', 19.322492599487305)	('Hu.CD7', 9.663432121276855)	('Hu.CD4_RPA.T4', 2.4903664588928223)	('Hu.CD99', 8.893259048461914)
('Hu.CD3_UCHT1', 12.404149055480957)	('Hu.CD194', 24.10991668701172)	('Hu.CD38_HIT2', 10.117037773132324)	('HuMs.CD44', 18.936824798583984)	('Hu.CD3_UCHT1', 8.842018127441406)	('Hu.CD26', 2.1382904052734375)	('Hu.CD58', 8.304874420166016)
('Hu.TCR.AB', 12.120742797851562)	('Hu.CD226_11A8', 23.475622177124023)	('Hu.CD4_RPA.T4', 7.6496686935424805)	('Hu.CD95', 18.91444206237793)	('Hu.CD27', 8.802937507629395)	('Hu.CD47', 1.9156018495559692)	('Hu.CD224', 8.208597183227539)
('Hu.CD27', 9.667662620544434)	('Hu.CD224', 22.701189041137695)	('Hu.CD45RA', 5.591427326202393)	('Hu.CD54', 18.17496109008789)	('Hu.CD31', 8.07937240600586)	('Hu.CD52', 1.7416715621948242)	('Hu.CD45RO', 7.576764106750488)
('Hu.HLA.E', 6.450578212738037)	('HuMs.CD44', 21.94279670715332)	('Hu.CD137', 5.233415126800537)	('Hu.CD26', 18.046674728393555)	('Hu.HLA.E', 5.276177406311035)	('Hu.IgD', 1.0834051370620728)	('Hu.CD122', 6.918671131134033)
('HuMs.integrin.b7', 3.5342769622802734)	('Hu.CD58', 21.663827896118164)	('Hu.CD45_HI30', 1.1756565570831299)	('Hu.KLRG1', 17.984636306762695)	('Hu.CD272', 3.4368293285369873)	('Hu.CD7', 0.9402104020118713)	('Hu.CD195', 6.901218414306641)
('Hu.CD272', 3.5317208766937256)	('Hu.CD18', 20.890697479248047)	('Hu.CD47', 0.8304757475852966)	('Hu.CD29', 16.44216537475586)	('HuMs.integrin.b7', 3.2448930740356445)	('Hu.CD2', 0.7922508120536804)	('Hu.CD39', 6.6146240234375)
('Hu.CD119', 2.8180582523345947)	('Hu.CD45RO', 20.64738655090332)	('Isotype_RTK2758', 0.44666624069213867)	('Hu.CD161', 15.702000617980957)	('Hu.CD137', 3.2284634113311768)	('Hu.CD1c', 0.7662790417671204)	('HuMs.CD44', 6.300055503845215)
('Hu.CD127', 1.8289905786514282)	('Hu.CD11a', 18.57264518737793)	('Hu.CD5', 0.18380309641361237)	('Hu.CD195', 15.669840812683105)	('Hu.CD303', 2.3609471321105957)	('Hu.CD328', 0.5075494050979614)	('Hu.CD71', 6.091734886169434)
('Hu.CD137', 1.8069287538528442)	('Hu.CD2', 17.108505249023438)	('Hu.IgD', 0.16906040906906128)	('Hu.CD226_11A8', 15.391282081604004)	('Hu.CD23', 2.2996745109558105)	('Hu.CD94', 0.4535980820655823)	('Hu.HLA.ABC', 5.835718154907227)
('Hu.CD270', 1.6457473039627075)	('Hu.CD28', 15.882068634033203)	('Hu.CD52', 0.16605070233345032)	('Hu.CD224', 14.878290176391602)	('Hu.CD119', 2.236708879470825)	('Hu.CD8', 0.4458495080471039)	('Hu.CD54', 5.625403881072998)
('Hu.FceRIa', 1.1291016340255737)	('Hu.CD48', 14.738143920898438)	('Hu.CD158e1', 0.1031206026673317)	('Hu.CD49a', 14.646955490112305)	('HuMsRt.CD278', 1.986306071281433)	('Hu.IgM', 0.3463350534439087)	('HuMs.CD49f', 5.141750335693359)
('Hu.CD79b', 1.0305547714233398)	('Hu.CD352', 13.82154655456543)	('Hu.CD21', 0.06914831697940826)	('Hu.CD58', 10.903373718261719)	('Isotype_RTK2758', 1.967340350151062)	('Hu.CD35', 0.26774561405181885)	('Hu.CD352', 5.141724586486816)
('Hu.CD24', 1.0251224040985107)	('Hu.CD5', 13.252456665039062)	('Hu.CD64', 0.03081430494785309)	('Hu.CD279', 8.410116195678711)	('Hu.TCR.Va7.2', 1.9210476875305176)	('Hu.CD41', 0.2629663050174713)	('HuMsRt.CD278', 4.7909016609191895)
('Hu.CD319', 0.9840989112854004)	('Hu.CD52', 12.844705581665039)	('HuMs.integrin.b7', -0.11298591643571854)	('Hu.CD196', 8.351889610290527)	('Hu.CD154', 1.8520170450210571)	('Hu.CD23', 0.25765925645828247)	('Hu.CD18', 4.372536659240723)
('Hu.CD1d', 0.9652984738349915)	('Hu.HLA.ABC', 12.699353218078613)	('Hu.CD40', -0.1154317781329155)	('Hu.CD48', 8.007030487060547)	('Hu.CD319', 1.7738090753555298)	('Hu.CD11a', 0.2465144544839859)	('Hu.CD29', 4.367938995361328)

## Sheet: Table S7
Table S7: HDR template sequences (example TCR 41800)
Segment	Sequence
TRAC LHA	CTGCCTTTACTCTGCCAGAGTTATATTGCTGGGGTTTTGAAGAAGATCCTATTAAATAAAAGAATAAGCA GTATTATTAAGTAGCCCTGCATTTCAGGTTTCCTTGAGTGGCAGGCCAGGCCTGGCCGTGAACGTTCA CTGAAATCATGGCCTCTTGGCCAAGATTGATAGCTTGTGCCTGTCCCTGAGTCCCAGTCCATCACGAG CAGCTGGTTTCTAAGATGCTATTTCCCGTATAAAGCATGAGACCGTGACTTGCCAGCCCCACAGAGCC CCGCCCTTGTCCATCACTGGCATCTGGACTCCAGCCTGGGTTGGGGCAAAGAGGGAAATGAGATCAT GTCCTAACCCTGATCCTCTTGTCCCACAGATATCCAGAACCCTGACCCTGCCG…
P2A	GGCAGCGGCGCCACCAACTTCAGCCTGCTGAAGCAGGCCGGCGACGTGGAAGAGAACCCCGGGCCC
VDJβ with mTRBC-Cys (Example TCR 41800)	ATGGGAATCAGGCTCCTGTGTCGTGTGGCCTTTTGTTTCCTGGCTGTAGGCCTCGTAGATGTGAAAGTAACCCAGAGCTCGAGATATCTAGTCAAAAGGACGGGAGAGAAAGTTTTTCTGGAATGTGTCCAGGATATGGACCATGAAAATATGTTCTGGTATCGACAAGACCCAGGTCTGGGGCTACGGCTGATCTATTTCTCATATGATGTTAAAATGAAAGAAAAAGGAGATATTCCTGAGGGGTACAGTGTCTCTAGAGAGAAGAAGGAGCGCTTCTCCCTGATTCTGGAGTCCGCCAGCACCAACCAGACATCTATGTACCTCTGTGCCAGCAGTTTATTGGCAGGTAGTACGCCCCAGCATTTTGGTGATGGGACTCGACTCTCCATCCTAGAG…
T2A	GGCAGCGGCGAGGGCAGAGGAAGTCTGCTAACATGCGGTGACGTCGAGGAGAATCCTGGACCT
VJα with mTRAC-Cys (Example TCR6-2)	ATGGCTTTGCAGAGCACTCTGGGGGCGGTGTGGCTAGGGCTTCTCCTCAACTCTCTCTGGAAGGTTGCAGAAAGCAAGGACCAAGTGTTTCAGCCTTCCACAGTGGCATCTTCAGAGGGAGCTGTGGTGGAAATCTTCTGTAATCACTCTGTGTCCAATGCTTACAACTTCTTCTGGTACCTTCACTTCCCGGGATGTGCACCAAGACTCCTTGTTAAAGGCTCAAAGCCTTCTCAGCAGGGACGATACAACATGACCTATGAACGGTTCTCTTCATCGCTGCTCATCCTCCAGGTGCGGGAGGCAGATGCTGCTGTTTACTACTGTGCTGTGGAGAGTGGCTCTAGCAACACAGGCAAACTAATCTTTGGGCAAGGGACAACTTTACAAGTAAAACCA…
Stop	TGA
Poly A (bGHpA)	CTAGAGCTCGCTGATCAGCCTCGACTGTGCCTTCTAGTTGCCAGCCATCTGTTGTTTGCCCCTCCCCC GTGCCTTCCTTGACCCTGGAAGGTGCCACTCCCACTGTCCTTTCCTAATAAAATGAGGAAATTGCATCG CATTGTCTGAGTAGGTGTCATTCTATTCTGGGGGGTGGGGTGGGGCAGGACAGCAAGGGGGAGGATT GGGAAGAGAATAGCAGGCATGCTGGGGA
TRAC RHA	TACCAGCTGAGAGACTCTAAATCCAGTGACAAGTCTGTCTGCCTATTCACCGATTTTGATTCTCAAACAAATGTGTCACAAAGTAAGGATTCTGATGTGTATATCACAGACAAAACTGTGCTAGACATGAGGTCTATGGACTTCAAGAGCAACAGTGCTGTGGCCTGGAGCAACAAATCTGACTTTGCATGTGCAAACGCCTTCAACAACAGCATTATTCCAGAAGACACCTTCTTCCCCAGCCCAGGTAAGGGCAGCTTTGGTGCCTTCGCAGGCTGTTTCCTTGCTTCAGGAATGGCCAGGTTCTGCCCAGAGCTCTGGTCAATGATG

## Sheet: Table S8
Table S8: Overview of functionally characterized reactive TCRs
		alpha				beta
TCR clone	Donor	V-segment	J-segment	CDR3_Nucleotide	CDR3_Amino acid	V-segment	J-segment	CDR3_Nucleotide	CDR3-Amino acid	Successfull re-expression	Validated specificity	Reactivity to SARS-CoV-2 spike subpool
17690	A5	TRAV2	TRAJ42	TGTGCTGTGGAGGATCGAGGAGGAAGCCAAGGAAATCTCATCTTT	CAVEDRGGSQGNLIF	TRBV7-3	TRBJ2-1	TGTGCCAGCAGCCCCCTAGCGGGCCTATTCAATGAGCAGTTCTTC	CASSPLAGLFNEQFF	yes	no	not applicable
41800	A5	TRAV2	TRAJ37	TGTGCTGTGGAGAGTGGCTCTAGCAACACAGGCAAACTAATCTTT	CAVESGSSNTGKLIF	TRBV28	TRBJ1-5	TGTGCCAGCAGTTTATTGGCAGGTAGTACGCCCCAGCATTTT	CASSLLAGSTPQHF	yes	yes	subpool 1
49723	A5	TRAV17	TRAJ24	TGTGCTACGAGGAGAACTGACAGCTGGGGGAAATTGCAGTTT	CATRRTDSWGKLQF	TRBV7-2	TRBJ2-7	TGTGCCAGCAGCGGTCCCCCAGAAGAGCAGTACTTC	CASSGPPEEQYF	yes	yes	subpool 1
40178	A5	TRAV17	TRAJ37	TGTGCTACGCTTCATGGCTCTAGCAACACAGGCAAACTAATCTTT	CATLHGSSNTGKLIF	TRBV10-2	TRBJ1-5	TGCGCCAGCAGTGAGATCGCAGGGGATCAGCCCCAGCATTTT	CASSEIAGDQPQHF	yes	yes	subpool 1
39618	A5	TRAV17	TRAJ38	TGTGCTTCAGGGGCTGGCAACAACCGTAAGCTGATTTGG	CASGAGNNRKLIW	TRBV20-1	TRBJ1-2	TGCAGTGCTCCGGGGTCAGGGGTTCTATCGAACTATGGCTACACCTTC	CSAPGSGVLSNYGYTF	yes	yes	subpool 2
18600	A5	TRAV17	TRAJ38	TGTGCTACGGTCAATGCTGGCAACAACCGTAAGCTGATTTGG	CATVNAGNNRKLIW	TRBV15	TRBJ2-5	TGTGCCACCAGCCTGTTAGGACAGGGAATCAGTCGAGAGACCCAGTACTTC	CATSLLGQGISRETQYF	yes	yes	subpool 2
45544	A5	TRAV17	TRAJ37	TGTGCTACGTTTGGCTCTGGCAACACAGGCAAACTAATCTTT	CATFGSGNTGKLIF	TRBV7-2	TRBJ1-5	TGTGCCAGCAGCACCCGACAGGGATCAGCTAGCAATCAGCCCCAGCATTTT	CASSTRQGSASNQPQHF	yes	yes	subpool 2
14370 (MAIT)	A5	TRAV1-2	TRAJ12	TGTGCTGTGATGGATAGCAGCTATAAATTGATCTTC	CAVMDSSYKLIF	TRBV6-4	TRBJ2-3	TGTGCCAGCAGTGACTCTAGCGGGAGCACAGATACGCAGTATTTT	CASSDSSGSTDTQYF	yes	no	not applicable
